# Supplementary material for: The expression of the formin Fhod3 in mouse tongue striated muscle
Source: Cell Struct Funct. 2024 Oct 10;49(2):111–22. doi: 10.1247/csf.24044 (PMC11930772; doi:10.1247/csf.24044)
Supplement: Supplementary file 1 — Supplementary Materials [file csf_49_24044_1.zip]

Archive with 2 entries (2 files):
- 49_24044_Fig_S1.pdf
- 49_24044_Supplementary_Table.docx
